# Supplementary material for: Src inhibition modulates AMBRA1‐mediated mitophagy to counteract endothelial‐to‐mesenchymal transition in renal allograft fibrosis
Source: Cell Prolif. 2024 Jun 29;57(11):e13699. doi: 10.1111/cpr.13699 (PMC11533082; doi:10.1111/cpr.13699)
Supplement: Supplementary file 1 — Data S1. Supporting Information. [file CPR-57-e13699-s001.zip]

Archive with 6 entries (6 files):
- cpr_13699_supp info_captions.docx
- Supplementary Figure1.pdf
- Supplementary Figure2.pdf
- Supplementary Figure3.pdf
- Supplementary Figure4.pdf
- Supplementary Figure5.pdf
